# Supplementary material for: In Vivo Acute Toxicity Studies of Novel Anti-Melanoma Compounds Downregulators of hnRNPH1/H2
Source: Biomolecules. 2023 Feb 10;13(2):349. doi: 10.3390/biom13020349 (PMC9953269; doi:10.3390/biom13020349)
Supplement: Supplementary file 1 [file biomolecules-13-00349-s001.zip]

Archive with 1 entries (1 files):
- biomolecules-2029829-supplementary.pdf
